# Supplementary material for: Body surface assessment with 3D laser-based anthropometry: reliability, validation, and improvement of empirical surface formulae
Source: Eur J Appl Physiol. 2017 Jan 27;117(2):371–80. doi: 10.1007/s00421-016-3525-5 (PMC5313586; doi:10.1007/s00421-016-3525-5)
Supplement: Supplementary file 1 — Supplementary material 1 (XLSX 44 KB) [file 421_2016_3525_MOESM1_ESM.xlsx]

## Sheet: Information
Body surface assessment with 3D laser-based anthropometry – reliability and validation of empirical surface formulae
European Journal of Applied Physiology
Andreas Kuehnapfel, Peter Ahnert, Markus Loeffler, Markus Scholz
Leipzig Research Center for Civilization Diseases (LIFE), University of Leipzig, Leipzig, Germany
Institute for Medical Informatics, Statistics and Epidemiology (IMISE), University of Leipzig, Leipzig, Germany
andreas.kuehnapfel@imise.uni-leipzig.de

## Sheet: ST1
Supplementary Table 1. Validity of formulae for body surface area for male individuals and for male individuals devided by BMI subgroups.
		Male (N = 687)			Normal weight (N = 154)			Overweight (N = 347)			Obesity (N = 185)
Formula	Body Scanner	OCCC	Lower 95%-CI	Upper 95%-CI	OCCC	Lower 95%-CI	Upper 95%-CI	OCCC	Lower 95%-CI	Upper 95%-CI	OCCC	Lower 95%-CI	Upper 95%-CI
Anderson	Surface	0.835	0.818	0.85	0.883	0.851	0.907	0.767	0.735	0.795	0.701	0.657	0.741
Bardeen	Surface	0.297	0.273	0.321	0.23	0.189	0.27	0.195	0.171	0.219	0.208	0.175	0.241
Boyd	Surface	0.885	0.872	0.896	0.907	0.881	0.928	0.83	0.805	0.852	0.796	0.76	0.827
Brody	Surface	0.921	0.912	0.93	0.97	0.959	0.978	0.903	0.886	0.918	0.816	0.783	0.844
DuBois & DuBois	Surface	0.933	0.924	0.94	0.914	0.89	0.933	0.892	0.874	0.907	0.912	0.893	0.928
Fujimoto & Watanabe	Surface	0.986	0.984	0.988	0.981	0.975	0.986	0.98	0.975	0.984	0.978	0.971	0.983
Gehan & George	Surface	0.833	0.816	0.849	0.878	0.845	0.903	0.763	0.731	0.791	0.701	0.657	0.741
Haycock et al.	Surface	0.827	0.81	0.842	0.895	0.866	0.918	0.762	0.73	0.791	0.675	0.63	0.716
Isaksson	Surface	0.934	0.927	0.94	0.908	0.886	0.927	0.905	0.89	0.918	0.907	0.889	0.921
Livingston & Lee	Surface	0.737	0.713	0.759	0.899	0.868	0.923	0.667	0.626	0.703	0.493	0.442	0.541
Mosteller	Surface	0.864	0.85	0.877	0.899	0.872	0.921	0.805	0.777	0.83	0.756	0.717	0.791
Reading & Freeman	Surface	0.873	0.86	0.886	0.91	0.884	0.93	0.818	0.792	0.842	0.768	0.73	0.801
Schlich et al.	Surface	0.919	0.908	0.929	0.913	0.891	0.931	0.907	0.891	0.92	0.868	0.834	0.896
Sendroy & Cecchini	Surface	0.968	0.965	0.972	0.955	0.94	0.966	0.955	0.946	0.962	0.955	0.945	0.963
Shuter & Aslani	Surface	0.969	0.964	0.973	0.97	0.959	0.978	0.95	0.94	0.958	0.949	0.937	0.959
Takahira	Surface	0.901	0.89	0.911	0.87	0.838	0.896	0.845	0.822	0.865	0.874	0.848	0.895
Tikuisis et al.	Surface	0.937	0.929	0.944	0.931	0.911	0.947	0.899	0.882	0.914	0.904	0.883	0.922
Wang & Hihara	Surface	0.836	0.82	0.851	0.865	0.831	0.892	0.764	0.733	0.792	0.72	0.677	0.758

## Sheet: ST2
Supplementary Table 2. Validity of formulae for body surface area for female individuals and for female individuals devided by BMI subgroups.
		Female (N = 748)			Normal weight (N = 248)			Overweight (N = 283)			Obesity (N = 211)
Formula	Body Scanner	OCCC	Lower 95%-CI	Upper 95%-CI	OCCC	Lower 95%-CI	Upper 95%-CI	OCCC	Lower 95%-CI	Upper 95%-CI	OCCC	Lower 95%-CI	Upper 95%-CI
Anderson	Surface	0.906	0.895	0.915	0.933	0.917	0.946	0.812	0.783	0.838	0.798	0.762	0.828
Bardeen	Surface	0.39	0.364	0.416	0.279	0.241	0.316	0.203	0.177	0.23	0.268	0.231	0.305
Boyd	Surface	0.944	0.937	0.95	0.95	0.938	0.96	0.879	0.858	0.897	0.887	0.864	0.907
Brody	Surface	0.959	0.954	0.964	0.977	0.971	0.983	0.938	0.925	0.949	0.89	0.867	0.909
DuBois & DuBois	Surface	0.981	0.979	0.984	0.967	0.958	0.974	0.96	0.951	0.967	0.976	0.969	0.981
Fujimoto & Watanabe	Surface	0.982	0.979	0.985	0.968	0.959	0.975	0.969	0.961	0.976	0.97	0.96	0.977
Gehan & George	Surface	0.905	0.894	0.914	0.929	0.913	0.943	0.809	0.779	0.835	0.798	0.763	0.829
Haycock et al.	Surface	0.903	0.893	0.913	0.948	0.935	0.958	0.818	0.79	0.843	0.778	0.741	0.81
Isaksson	Surface	0.941	0.928	0.951	0.888	0.843	0.921	0.87	0.827	0.903	0.907	0.877	0.93
Livingston & Lee	Surface	0.778	0.759	0.796	0.917	0.896	0.933	0.636	0.593	0.676	0.52	0.469	0.567
Mosteller	Surface	0.937	0.929	0.944	0.953	0.942	0.963	0.871	0.849	0.89	0.865	0.838	0.887
Reading & Freeman	Surface	0.942	0.935	0.949	0.96	0.949	0.968	0.883	0.862	0.9	0.874	0.849	0.895
Schlich et al.	Surface	0.941	0.933	0.948	0.907	0.888	0.924	0.896	0.876	0.913	0.918	0.898	0.935
Sendroy & Cecchini	Surface	0.977	0.973	0.981	0.976	0.968	0.982	0.96	0.95	0.968	0.96	0.947	0.969
Shuter & Aslani	Surface	0.989	0.987	0.991	0.985	0.98	0.989	0.978	0.973	0.983	0.98	0.973	0.985
Takahira	Surface	0.969	0.964	0.973	0.94	0.927	0.951	0.93	0.916	0.942	0.965	0.956	0.972
Tikuisis et al.	Surface	0.945	0.938	0.952	0.939	0.926	0.951	0.878	0.857	0.897	0.901	0.88	0.919
Wang & Hihara	Surface	0.919	0.909	0.927	0.931	0.915	0.943	0.833	0.806	0.856	0.836	0.805	0.862

## Sheet: ST3
Supplementary Table 3. Performance of re-estimated formulae for body surface area for all individuals and for all individuals devided by BMI subgroups.
		All (N = 1435)			Normal weight (N = 402)			Overweight (N = 630)			Obesity (N = 396)
Formula	Body Scanner	OCCC	Lower 95%-CI	Upper 95%-CI	OCCC	Lower 95%-CI	Upper 95%-CI	OCCC	Lower 95%-CI	Upper 95%-CI	OCCC	Lower 95%-CI	Upper 95%-CI
All-All	Surface	0.99	0.989	0.991	0.988	0.986	0.99	0.987	0.985	0.989	0.983	0.978	0.986
All-Normal Weight	Surface	0.989	0.987	0.991	0.989	0.987	0.991	NA	NA	NA	NA	NA	NA
All-Overweight	Surface	0.988	0.986	0.989	NA	NA	NA	0.988	0.986	0.989	NA	NA	NA
All-Obesity	Surface	0.984	0.98	0.987	NA	NA	NA	NA	NA	NA	0.984	0.98	0.987
Male-All	Surface	0.989	0.987	0.991	0.982	0.976	0.986	0.984	0.98	0.987	0.985	0.98	0.989
Male-Normal Weight	Surface	0.983	0.977	0.987	0.983	0.977	0.987	NA	NA	NA	NA	NA	NA
Male-Overweight	Surface	0.984	0.98	0.987	NA	NA	NA	0.984	0.98	0.987	NA	NA	NA
Male-Obesity	Surface	0.987	0.982	0.99	NA	NA	NA	NA	NA	NA	0.987	0.982	0.99
Female-All	Surface	0.989	0.987	0.991	0.985	0.98	0.988	0.979	0.973	0.983	0.979	0.972	0.984
Female-Normal Weight	Surface	0.985	0.98	0.988	0.985	0.98	0.988	NA	NA	NA	NA	NA	NA
Female-Overweight	Surface	0.979	0.974	0.984	NA	NA	NA	0.979	0.974	0.984	NA	NA	NA
Female-Obesity	Surface	0.98	0.973	0.985	NA	NA	NA	NA	NA	NA	0.98	0.973	0.985
Adjusted	Surface	0.992	0.991	0.993	0.989	0.987	0.991	0.989	0.987	0.991	0.987	0.983	0.989
Weight	Surface	0.953	0.948	0.957	0.905	0.891	0.918	0.93	0.924	0.936	0.919	0.905	0.931

## Sheet: ST4
Supplementary Table 4. Performance of re-estimated formulae for body surface area for male individuals and for male individuals devided by BMI subgroups.
		Male (N = 687)			Normal weight (N = 154)			Overweight (N = 347)			Obesity (N = 185)
Formula	Body Scanner	OCCC	Lower 95%-CI	Upper 95%-CI	OCCC	Lower 95%-CI	Upper 95%-CI	OCCC	Lower 95%-CI	Upper 95%-CI	OCCC	Lower 95%-CI	Upper 95%-CI
All-All	Surface	0.987	0.985	0.989	0.979	0.972	0.984	0.979	0.974	0.983	0.982	0.977	0.987
All-Normal Weight	Surface	0.981	0.974	0.986	0.981	0.974	0.986	NA	NA	NA	NA	NA	NA
All-Overweight	Surface	0.981	0.977	0.985	NA	NA	NA	0.981	0.977	0.985	NA	NA	NA
All-Obesity	Surface	0.983	0.978	0.987	NA	NA	NA	NA	NA	NA	0.983	0.978	0.987
Male-All	Surface	0.989	0.987	0.991	0.982	0.976	0.986	0.984	0.98	0.987	0.985	0.98	0.989
Male-Normal Weight	Surface	0.983	0.977	0.987	0.983	0.977	0.987	NA	NA	NA	NA	NA	NA
Male-Overweight	Surface	0.984	0.98	0.987	NA	NA	NA	0.984	0.98	0.987	NA	NA	NA
Male-Obesity	Surface	0.987	0.982	0.99	NA	NA	NA	NA	NA	NA	0.987	0.982	0.99
Female-All	Surface	NA	NA	NA	NA	NA	NA	NA	NA	NA	NA	NA	NA
Female-Normal Weight	Surface	NA	NA	NA	NA	NA	NA	NA	NA	NA	NA	NA	NA
Female-Overweight	Surface	NA	NA	NA	NA	NA	NA	NA	NA	NA	NA	NA	NA
Female-Obesity	Surface	NA	NA	NA	NA	NA	NA	NA	NA	NA	NA	NA	NA
Adjusted	Surface	0.989	0.988	0.991	0.98	0.974	0.985	0.984	0.98	0.987	0.986	0.981	0.989
Weight	Surface	0.933	0.922	0.943	0.782	0.733	0.822	0.881	0.864	0.897	0.937	0.921	0.951

## Sheet: ST5
Supplementary Table 5. Performance of re-estimated formulae for body surface area for female individuals and for female individuals devided by BMI subgroups.
		Female (N = 748)			Normal weight (N = 248)			Overweight (N = 283)			Obesity (N = 211)
Formula	Body Scanner	OCCC	Lower 95%-CI	Upper 95%-CI	OCCC	Lower 95%-CI	Upper 95%-CI	OCCC	Lower 95%-CI	Upper 95%-CI	OCCC	Lower 95%-CI	Upper 95%-CI
All-All	Surface	0.987	0.984	0.989	0.981	0.976	0.986	0.977	0.971	0.982	0.972	0.964	0.979
All-Normal Weight	Surface	0.983	0.978	0.987	0.983	0.978	0.987	NA	NA	NA	NA	NA	NA
All-Overweight	Surface	0.976	0.969	0.981	NA	NA	NA	0.976	0.969	0.981	NA	NA	NA
All-Obesity	Surface	0.976	0.968	0.982	NA	NA	NA	NA	NA	NA	0.976	0.968	0.982
Male-All	Surface	NA	NA	NA	NA	NA	NA	NA	NA	NA	NA	NA	NA
Male-Normal Weight	Surface	NA	NA	NA	NA	NA	NA	NA	NA	NA	NA	NA	NA
Male-Overweight	Surface	NA	NA	NA	NA	NA	NA	NA	NA	NA	NA	NA	NA
Male-Obesity	Surface	NA	NA	NA	NA	NA	NA	NA	NA	NA	NA	NA	NA
Female-All	Surface	0.989	0.987	0.991	0.985	0.98	0.988	0.979	0.973	0.983	0.979	0.972	0.984
Female-Normal Weight	Surface	0.985	0.98	0.988	0.985	0.98	0.988	NA	NA	NA	NA	NA	NA
Female-Overweight	Surface	0.979	0.974	0.984	NA	NA	NA	0.979	0.974	0.984	NA	NA	NA
Female-Obesity	Surface	0.98	0.973	0.985	NA	NA	NA	NA	NA	NA	0.98	0.973	0.985
Adjusted	Surface	0.989	0.987	0.991	0.984	0.979	0.988	0.979	0.974	0.984	0.98	0.973	0.985
Weight	Surface	0.946	0.938	0.954	0.907	0.886	0.923	0.897	0.879	0.913	0.877	0.847	0.901

## Sheet: ST6
Supplementary Table 6. Comparison of surface estimates by subgroup formulae and non-adjusted general formulae. P values of two-sided paired t tests are shown.
Subordinated formula versus superordinated formula	General	Male-All	Female-All	All-Normal weight	All-Overweight	All-Obesity
Male-All	< 2.2 * 10^-16
Female-All	< 2.2 * 10^-16
All-Normal weight	< 2.2 * 10^-16
All-Overweight	< 2.2 * 10^-16
All-Obesity	5.7 * 10^-5
Male-Normal weight	0.0749	< 2.2 * 10^-16		< 2.2 * 10^-16
Male-Overweight	< 2.2 * 10^-16	< 2.2 * 10^-16			< 2.2 * 10^-16
Male-Obesity	< 2.2 * 10^-16	0.0160				< 2.2 * 10^-16
Female-Normal weight	< 2.2 * 10^-16		< 2.2 * 10^-16	< 2.2 * 10^-16
Female-Overweight	< 2.2 * 10^-16		< 2.2 * 10^-16		< 2.2 * 10^-16
Female-Obesity	< 2.2 * 10^-16		1.5 * 10^-11			< 2.2 * 10^-16

## Sheet: ST7
Supplementary Table 7. Mean differences and limits of agreement between empirical formula-derived surface area and body scanner-derived surface area for the entire data set. Correlations between average and difference and corresponding p-values of implied direction are additionally given.
Formula	Mean Difference	Lower Limit of Agreement	Upper Limit of Agreement	Correlation	p-Value of Direction
Anderson	0.0842	-0.0028	0.1712	0.65	< 2.2 * 10^-16
Bardeen	0.3654	0.2175	0.5134	0.87	< 2.2 * 10^-16
Boyd	0.0644	-0.0053	0.134	0.56	< 2.2 * 10^-16
Brody	0.0428	-0.0446	0.1302	0.62	< 2.2 * 10^-16
DuBois & DuBois	0.0374	-0.0257	0.1005	0.4	< 2.2 * 10^-16
Fujimoto & Watanabe	-0.0052	-0.0626	0.0523	0.35	< 2.2 * 10^-16
Gehan & George	0.0851	-0.0009	0.171	0.64	< 2.2 * 10^-16
Haycock et al.	0.0853	-0.0134	0.1839	0.7	< 2.2 * 10^-16
Isaksson	0.0411	-0.0454	0.1276	0.24	< 2.2 * 10^-16
Livingston & Lee	0.1215	-0.0494	0.2925	0.66	< 2.2 * 10^-16
Mosteller	0.0706	-0.0084	0.1496	0.66	< 2.2 * 10^-16
Reading & Freeman	0.0667	-0.0117	0.1451	0.65	< 2.2 * 10^-16
Schlich et al.	-0.0502	-0.1348	0.0344	0.33	< 2.2 * 10^-16
Sendroy & Cecchini	0.0064	-0.0697	0.0825	0.48	< 2.2 * 10^-16
Shuter & Aslani	0.0171	-0.0409	0.075	0.37	< 2.2 * 10^-16
Takahira	0.0524	-0.0122	0.117	0.44	< 2.2 * 10^-16
Tikuisis et al.	0.0527	-0.0008	0.1061	0.29	< 2.2 * 10^-16
Wang & Hihara	0.0821	0.0013	0.1629	0.68	< 2.2 * 10^-16

## Sheet: ST8
Supplementary Table 8. Mean differences and limits of agreement between body surface area derived by new formulae and body scanner-derived surface area for data sets of corresponding subgroups. Correlations between average and difference and corresponding p-values of non-zero correlation are additionally given.
Formula	Mean Difference	Lower Limit of Agreement	Upper Limit of Agreement	Correlation	p-Value of Non-Zero Correlation
All-All	-0.0002	-0.0517	0.0513	-0.0779	0.0032
All-Normal Weight	-0.0001	-0.0416	0.0413	-0.0716	0.1517
All-Overweight	-0.0002	-0.0471	0.0467	-0.0905	0.023
All-Obesity	-0.0002	-0.062	0.0615	-0.0887	0.0779
Male-All	-0.0002	-0.0465	0.0462	-0.09	0.0183
Male-Normal Weight	-0.0001	-0.0426	0.0423	-0.1041	0.1988
Male-Overweight	-0.0001	-0.0443	0.044	-0.1004	0.0617
Male-Obesity	-0.0001	-0.0495	0.0492	-0.069	0.3504
Female-All	-0.0002	-0.0488	0.0485	-0.0938	0.0103
Female-Normal Weight	-0.0001	-0.0384	0.0381	-0.0905	0.1555
Female-Overweight	-0.0001	-0.044	0.0437	-0.0987	0.0973
Female-Obesity	-0.0003	-0.0626	0.062	-0.1095	0.1127
Adjusted	-0.0001	-0.0474	0.0471	-0.0532	0.0441
Weight	-0.0009	-0.1129	0.1112	-0.1536	4.9 * 10^-9
